# Supplementary material for: Altered acetyl-CoA metabolism presents a new potential immunotherapy target in the obese lung microenvironment
Source: Cancer Metab. 2022 Oct 26;10:17. doi: 10.1186/s40170-022-00292-x (PMC9598035; doi:10.1186/s40170-022-00292-x)
Supplement: Supplementary file 1 — Additional file 1: Table S1 and S2. Cancer metabolism. [file 40170_2022_292_MOESM1_ESM.zip]

Archive with 2 entries (2 files):
- CancerAndMetabolismSuppTable1.csv
- CancerAndMetabolismSuppTable2.xlsx
