# Supplementary material for: Altered acetyl-CoA metabolism presents a new potential immunotherapy target in the obese lung microenvironment
Source: Cancer Metab. 2022 Oct 26;10:17. doi: 10.1186/s40170-022-00292-x (PMC9598035; doi:10.1186/s40170-022-00292-x)
Supplement: Supplementary file 1 — Additional file 1: Table S1 and S2. Cancer metabolism. [file 40170_2022_292_MOESM1_ESM.zip › CancerAndMetabolismSuppTable1.csv]

	Row.names	logFC	AveExpr	t	P.Value	ID	MetaboliteClassification	QuantificationClass
171	lysoPC a C18:2	-1.742526187	-7.77E-17	-2.834400863	0.004613741	lysoPC a C18:2	Glycerophospholipids	Relative Quantitative
3	3-IPA	-1.734954786	-6.58E-17	-2.822085189	0.00479434	3-IPA	Indoles Derivatives	Quantitative with Restrictions
470	TG(20:4_30:0)	-1.571807674	-1.17E-16	-2.556709369	0.010602633	TG(20:4_30:0)	Triacylglycerols	Relative Quantitative
259	ProBetaine	-1.536094006	-1.11E-17	-2.498617357	0.012506918	ProBetaine	Aminoacids Related	Quantitative with Restrictions
238	PC ae C38:2	-1.528635221	-2.91E-17	-2.486484864	0.012940907	PC ae C38:2	Glycerophospholipids	Relative Quantitative
38	C3-OH	-1.518887705	-9.71E-17	-2.470629511	0.013528126	C3-OH	Acylcarnitines	Not Validated
361	TG(17:2_36:4)	-1.507351696	5.55E-17	-2.451864988	0.014253423	TG(17:2_36:4)	Triacylglycerols	Relative Quantitative
33	C18:2	-1.446154363	7.77E-17	-2.352321133	0.018703918	C18:2	Acylcarnitines	Relative Quantitative
305	TG(16:0_32:3)	-1.436454205	4.96E-17	-2.336542812	0.019511126	TG(16:0_32:3)	Triacylglycerols	Relative Quantitative
473	TG(20:4_32:2)	-1.417222777	-8.33E-18	-2.305260886	0.021201907	TG(20:4_32:2)	Triacylglycerols	Relative Quantitative
93	DG(16:0_20:3)	-1.412871586	1.25E-16	-2.29818322	0.021601706	DG(16:0_20:3)	Diacylglycerols	Not Validated
433	TG(18:3_30:0)	-1.408531729	-5.26E-17	-2.291123988	0.022006988	TG(18:3_30:0)	Triacylglycerols	Relative Quantitative
264	Serotonin	-1.393734099	5.55E-18	-2.267054098	0.023439031	Serotonin	Biogenic Amines	Quantitative
343	TG(16:1_36:5)	-1.38009299	4.02E-17	-2.244865409	0.024830137	TG(16:1_36:5)	Triacylglycerols	Relative Quantitative
432	TG(18:2_38:6)	-1.359488609	1.11E-17	-2.21135023	0.027066833	TG(18:2_38:6)	Triacylglycerols	Relative Quantitative
504	TMAO	-1.34060075	-2.29E-17	-2.180627156	0.029267942	TMAO	Amine Oxides	Quantitative with Restrictions
160	Ind-SO4	-1.327880004	-5.27E-17	-2.159935534	0.030835727	Ind-SO4	Indoles Derivatives	Quantitative with Restrictions
110	DG(18:2_20:4)	-1.324676742	-2.22E-16	-2.154725094	0.031241701	DG(18:2_20:4)	Diacylglycerols	Relative Quantitative
49	Carnosine	-1.312553013	1.42E-17	-2.135004581	0.032820043	Carnosine	Aminoacids Related	Quantitative
34	C2	-1.290217425	2.46E-16	-2.098673414	0.035907017	C2	Acylcarnitines	Quantitative
434	TG(18:3_32:0)	-1.287124556	-2.78E-18	-2.09364254	0.036353412	TG(18:3_32:0)	Triacylglycerols	Relative Quantitative
440	TG(18:3_34:3)	-1.282264378	9.37E-18	-2.085736952	0.037064441	TG(18:3_34:3)	Triacylglycerols	Relative Quantitative
431	TG(18:2_38:5)	-1.278808195	7.36E-17	-2.080115109	0.037577247	TG(18:2_38:5)	Triacylglycerols	Relative Quantitative
420	TG(18:2_34:4)	-1.275282148	1.67E-17	-2.074379627	0.03810663	TG(18:2_34:4)	Triacylglycerols	Relative Quantitative
469	TG(20:3_36:5)	-1.274052067	0	-2.072378771	0.038292795	TG(20:3_36:5)	Triacylglycerols	Relative Quantitative
338	TG(16:1_34:3)	-1.270144998	4.51E-17	-2.066023516	0.038889242	TG(16:1_34:3)	Triacylglycerols	Relative Quantitative
477	TG(20:4_34:2)	-1.267138099	-3.19E-17	-2.061132479	0.039353631	TG(20:4_34:2)	Triacylglycerols	Relative Quantitative
468	TG(20:3_36:4)	-1.246267338	5.41E-17	-2.027184007	0.042708489	TG(20:3_36:4)	Triacylglycerols	Relative Quantitative
435	TG(18:3_32:1)	-1.242700525	4.86E-18	-2.021382213	0.043305383	TG(18:3_32:1)	Triacylglycerols	Relative Quantitative
485	TG(20:5_34:1)	-1.24200283	-3.33E-17	-2.02024734	0.043422961	TG(20:5_34:1)	Triacylglycerols	Relative Quantitative
478	TG(20:4_34:3)	-1.237431978	-8.59E-17	-2.012812371	0.044199947	TG(20:4_34:3)	Triacylglycerols	Relative Quantitative
292	TG(14:0_34:3)	-1.231466798	-3.30E-17	-2.003109383	0.045231578	TG(14:0_34:3)	Triacylglycerols	Relative Quantitative
482	TG(20:4_36:4)	-1.227088392	6.66E-17	-1.995987448	0.046001647	TG(20:4_36:4)	Triacylglycerols	Relative Quantitative
9	alpha-AAA	1.22703579	9.71E-17	1.995901885	0.046010966	alpha-AAA	Aminoacids Related	Quantitative
398	TG(18:1_36:1)	1.222637766	-3.40E-17	1.98874804	0.04679571	TG(18:1_36:1)	Triacylglycerols	Relative Quantitative
107	DG(18:2_18:2)	-1.216948028	-7.06E-17	-1.979493086	0.047827625	DG(18:2_18:2)	Diacylglycerols	Relative Quantitative
346	TG(16:1_38:5)	-1.213312757	9.99E-17	-1.973579939	0.048496899	TG(16:1_38:5)	Triacylglycerols	Relative Quantitative
415	TG(18:2_33:2)	-1.199395937	-3.47E-17	-1.950942778	0.051132213	TG(18:2_33:2)	Triacylglycerols	Relative Quantitative
407	TG(18:2_28:0)	-1.196000171	5.55E-17	-1.945419208	0.05179314	TG(18:2_28:0)	Triacylglycerols	Relative Quantitative
342	TG(16:1_36:4)	-1.194649724	-7.98E-18	-1.943222566	0.052057961	TG(16:1_36:4)	Triacylglycerols	Relative Quantitative
488	TG(20:5_36:3)	-1.19366052	7.22E-17	-1.941613523	0.05225266	TG(20:5_36:3)	Triacylglycerols	Relative Quantitative
371	TG(18:0_36:2)	1.192215422	-8.88E-17	1.93926292	0.052538186	TG(18:0_36:2)	Triacylglycerols	Relative Quantitative
180	Met-SO	-1.190131242	-5.55E-17	-1.935872783	0.05295228	Met-SO	Aminoacids Related	Quantitative
327	TG(16:0_38:7)	-1.184520953	-1.11E-17	-1.926747062	0.054080532	TG(16:0_38:7)	Triacylglycerols	Relative Quantitative
419	TG(18:2_34:3)	-1.182288608	1.25E-17	-1.923115919	0.054535014	TG(18:2_34:3)	Triacylglycerols	Relative Quantitative
403	TG(18:1_36:6)	-1.177332504	-2.22E-17	-1.915054299	0.055555424	TG(18:1_36:6)	Triacylglycerols	Relative Quantitative
26	C16	-1.177052498	1.53E-17	-1.91459884	0.055613547	C16	Acylcarnitines	Quantitative
445	TG(18:3_36:4)	-1.175013421	2.08E-17	-1.911282068	0.056038338	TG(18:3_36:4)	Triacylglycerols	Relative Quantitative
439	TG(18:3_34:2)	-1.174175824	5.38E-17	-1.909919628	0.056213612	TG(18:3_34:2)	Triacylglycerols	Relative Quantitative
304	TG(16:0_32:2)	-1.173715881	-3.33E-17	-1.909171483	0.056310052	TG(16:0_32:2)	Triacylglycerols	Relative Quantitative
436	TG(18:3_33:2)	-1.169337514	-5.55E-17	-1.902049612	0.057235026	TG(18:3_33:2)	Triacylglycerols	Relative Quantitative
394	TG(18:1_34:4)	-1.164085852	-3.33E-17	-1.893507236	0.058361133	TG(18:1_34:4)	Triacylglycerols	Relative Quantitative
39	C4	-1.162489822	1.09E-16	-1.890911125	0.058706994	C4	Acylcarnitines	Quantitative
311	TG(16:0_34:3)	-1.161437387	1.10E-16	-1.88919923	0.058935987	TG(16:0_34:3)	Triacylglycerols	Relative Quantitative
412	TG(18:2_32:2)	-1.161145001	-3.75E-17	-1.888723634	0.058999738	TG(18:2_32:2)	Triacylglycerols	Relative Quantitative
438	TG(18:3_34:1)	-1.156727874	7.49E-17	-1.881538715	0.05996981	TG(18:3_34:1)	Triacylglycerols	Relative Quantitative
168	lysoPC a C17:0	-1.15540741	-2.46E-16	-1.879390842	0.060262361	lysoPC a C17:0	Glycerophospholipids	Relative Quantitative
325	TG(16:0_38:5)	-1.154904119	8.64E-17	-1.878572188	0.060374177	TG(16:0_38:5)	Triacylglycerols	Relative Quantitative
408	TG(18:2_30:0)	-1.153379517	9.44E-17	-1.876092263	0.060713948	TG(18:2_30:0)	Triacylglycerols	Relative Quantitative
319	TG(16:0_36:5)	-1.153273149	-5.13E-17	-1.875919244	0.060737712	TG(16:0_36:5)	Triacylglycerols	Relative Quantitative
461	TG(20:3_32:1)	-1.152654754	-2.15E-17	-1.874913361	0.060876023	TG(20:3_32:1)	Triacylglycerols	Relative Quantitative
312	TG(16:0_34:4)	-1.151697532	-1.53E-17	-1.873356338	0.061090631	TG(16:0_34:4)	Triacylglycerols	Relative Quantitative
268	SM C18:1	1.147969451	-1.53E-17	1.867292225	0.061932445	SM C18:1	Sphingolipids	Relative Quantitative
296	TG(14:0_36:4)	-1.147455784	-7.22E-17	-1.866456693	0.062049182	TG(14:0_36:4)	Triacylglycerols	Relative Quantitative
101	DG(18:1_18:3)	-1.147225738	-2.22E-17	-1.866082498	0.062101522	DG(18:1_18:3)	Diacylglycerols	Relative Quantitative
146	HexCer(d18:1/23:0)	-1.141167908	1.10E-16	-1.856228805	0.063492996	HexCer(d18:1/23:0)	Glycosylceramides	Relative Quantitative
277	SM (OH) C22:1	-1.137037262	-1.54E-16	-1.849509879	0.064456498	SM (OH) C22:1	Sphingolipids	Relative Quantitative
374	TG(18:0_36:5)	-1.132853071	-7.29E-18	-1.842703854	0.065444766	TG(18:0_36:5)	Triacylglycerols	Relative Quantitative
402	TG(18:1_36:5)	-1.127585239	-2.01E-17	-1.834135176	0.066706719	TG(18:1_36:5)	Triacylglycerols	Relative Quantitative
337	TG(16:1_34:2)	-1.125414695	-2.08E-17	-1.830604559	0.06723249	TG(16:1_34:2)	Triacylglycerols	Relative Quantitative
437	TG(18:3_34:0)	-1.123527922	-7.91E-17	-1.827535525	0.067692291	TG(18:3_34:0)	Triacylglycerols	Relative Quantitative
444	TG(18:3_36:3)	-1.118099188	-3.89E-17	-1.818705122	0.06902971	TG(18:3_36:3)	Triacylglycerols	Relative Quantitative
496	TG(22:5_34:2)	-1.117801744	7.49E-17	-1.818221299	0.069103611	TG(22:5_34:2)	Triacylglycerols	Relative Quantitative
490	TG(22:2_32:4)	-1.11463563	3.61E-17	-1.813071283	0.069894281	TG(22:2_32:4)	Triacylglycerols	Relative Quantitative
418	TG(18:2_34:2)	-1.112869916	4.72E-17	-1.810199166	0.070338447	TG(18:2_34:2)	Triacylglycerols	Relative Quantitative
115	FA(18:2)	-1.111244378	-1.62E-16	-1.807555058	0.070749398	FA(18:2)	Fatty Acids	Relative Quantitative
501	TG(22:6_34:2)	-1.109772802	-2.88E-17	-1.805161387	0.071123123	TG(22:6_34:2)	Triacylglycerols	Relative Quantitative
154	HipAcid	-1.107361223	-4.44E-17	-1.8012387	0.071739072	HipAcid	Carboxylic Acids	Quantitative with Restrictions
370	TG(18:0_36:1)	1.103110313	-9.71E-17	1.794324153	0.072835452	TG(18:0_36:1)	Triacylglycerols	Relative Quantitative
326	TG(16:0_38:6)	-1.10249187	6.66E-17	-1.79331819	0.072996096	TG(16:0_38:6)	Triacylglycerols	Relative Quantitative
149	HexCer(d18:1/26:0)	-1.098646533	9.71E-17	-1.787063348	0.074001462	HexCer(d18:1/26:0)	Glycosylceramides	Not Validated
455	TG(20:1_34:3)	-1.096833845	2.29E-17	-1.784114821	0.074479303	TG(20:1_34:3)	Triacylglycerols	Relative Quantitative
318	TG(16:0_36:4)	-1.091294757	3.82E-17	-1.775104917	0.075955102	TG(16:0_36:4)	Triacylglycerols	Relative Quantitative
411	TG(18:2_32:1)	-1.090971765	-3.89E-17	-1.774579536	0.07604189	TG(18:2_32:1)	Triacylglycerols	Relative Quantitative
41	C5	-1.089059564	2.91E-17	-1.77146914	0.076557353	C5	Acylcarnitines	Quantitative
108	DG(18:2_18:3)	-1.088073382	3.33E-17	-1.769865013	0.076824305	DG(18:2_18:3)	Diacylglycerols	Relative Quantitative
291	TG(14:0_34:2)	-1.082065147	-3.61E-17	-1.760091991	0.078467134	TG(14:0_34:2)	Triacylglycerols	Relative Quantitative
195	PC aa C34:3	-1.080875883	1.04E-16	-1.75815753	0.078795681	PC aa C34:3	Glycerophospholipids	Relative Quantitative
300	TG(16:0_28:2)	-1.078856954	8.92E-17	-1.754873529	0.079355995	TG(16:0_28:2)	Triacylglycerols	Relative Quantitative
222	PC ae C30:1	-1.07596907	-2.03E-16	-1.750176085	0.080163099	PC ae C30:1	Glycerophospholipids	Relative Quantitative
428	TG(18:2_36:4)	-1.075093063	4.23E-17	-1.748751168	0.08040924	TG(18:2_36:4)	Triacylglycerols	Relative Quantitative
56	CE(20:4)	1.071044771	9.71E-18	1.742166198	0.081554719	CE(20:4)	Cholesterol Esters	Relative Quantitative
465	TG(20:3_34:2)	-1.070953023	8.88E-17	-1.742016961	0.081580832	TG(20:3_34:2)	Triacylglycerols	Relative Quantitative
185	PC aa C26:0	-1.069789926	-2.96E-16	-1.740125062	0.081912459	PC aa C26:0	Glycerophospholipids	Relative Quantitative
429	TG(18:2_36:5)	-1.068837703	5.10E-17	-1.738576172	0.082184775	TG(18:2_36:5)	Triacylglycerols	Relative Quantitative
378	TG(18:1_28:1)	1.063818182	7.22E-17	1.730411397	0.083632413	TG(18:1_28:1)	Triacylglycerols	Relative Quantitative
409	TG(18:2_30:1)	-1.062056416	-8.81E-17	-1.7275457	0.084145381	TG(18:2_30:1)	Triacylglycerols	Relative Quantitative
256	p-Cresol-SO4	1.056193495	-1.67E-17	1.718009047	0.085870838	p-Cresol-SO4	Cresols	Quantitative with Restrictions
288	TG(14:0_32:2)	-1.052563032	-6.38E-17	-1.712103719	0.086953547	TG(14:0_32:2)	Triacylglycerols	Relative Quantitative
427	TG(18:2_36:3)	-1.04843982	2.54E-17	-1.705396884	0.088196548	TG(18:2_36:3)	Triacylglycerols	Relative Quantitative
399	TG(18:1_36:2)	1.048296595	-8.33E-18	1.705163914	0.088239981	TG(18:1_36:2)	Triacylglycerols	Relative Quantitative
15	Betaine	-1.048120151	-3.61E-17	-1.704876909	0.088293512	Betaine	Aminoacids Related	Quantitative with Restrictions
354	TG(17:1_34:2)	-1.047164705	-2.36E-17	-1.703322777	0.088583838	TG(17:1_34:2)	Triacylglycerols	Relative Quantitative
334	TG(16:1_32:2)	-1.044368592	4.02E-17	-1.698774606	0.0894379	TG(16:1_32:2)	Triacylglycerols	Relative Quantitative
136	Hex3Cer(d18:1_20:0)	1.042791536	-6.11E-17	1.69620936	0.089922524	Hex3Cer(d18:1_20:0)	Glycosylceramides	Not Validated
410	TG(18:2_32:0)	-1.034477086	-3.75E-17	-1.682685039	0.092512594	TG(18:2_32:0)	Triacylglycerols	Relative Quantitative
459	TG(20:2_34:3)	-1.031950931	4.23E-17	-1.678575984	0.093311289	TG(20:2_34:3)	Triacylglycerols	Relative Quantitative
463	TG(20:3_34:0)	-1.029447663	1.51E-16	-1.674504156	0.094108199	TG(20:3_34:0)	Triacylglycerols	Relative Quantitative
397	TG(18:1_36:0)	1.029379495	-2.78E-18	1.674393274	0.094129977	TG(18:1_36:0)	Triacylglycerols	Relative Quantitative
194	PC aa C34:2	-1.026365053	1.05E-16	-1.669489971	0.095097032	PC aa C34:2	Glycerophospholipids	Relative Quantitative
389	TG(18:1_33:2)	-1.024246706	5.55E-18	-1.666044257	0.095781364	TG(18:1_33:2)	Triacylglycerols	Relative Quantitative
430	TG(18:2_38:4)	-1.022643966	5.55E-17	-1.663437233	0.096301746	TG(18:2_38:4)	Triacylglycerols	Relative Quantitative
119	GABA	-1.014086444	5.55E-17	-1.64951753	0.099118635	GABA	Biogenic Amines	Quantitative with Restrictions
99	DG(18:1_18:1)	1.009054806	-9.16E-17	1.641333045	0.100805375	DG(18:1_18:1)	Diacylglycerols	Relative Quantitative
345	TG(16:1_38:4)	-1.006653374	-3.47E-17	-1.637426865	0.101618425	TG(16:1_38:4)	Triacylglycerols	Relative Quantitative
391	TG(18:1_34:1)	1.005345376	6.94E-17	1.63529927	0.102063465	TG(18:1_34:1)	Triacylglycerols	Relative Quantitative
69	Cer(d18:1/23:0)	-0.996633188	-5.55E-17	-1.621127987	0.105067465	Cer(d18:1/23:0)	Ceramides	Relative Quantitative
10	Anserine	-0.994316018	1.67E-16	-1.617358866	0.105878143	Anserine	Aminoacids Related	Quantitative with Restrictions
172	lysoPC a C20:3	-0.992869603	3.05E-17	-1.615006122	0.106386691	lysoPC a C20:3	Glycerophospholipids	Relative Quantitative
401	TG(18:1_36:4)	-0.985005162	5.97E-17	-1.602213787	0.109185754	TG(18:1_36:4)	Triacylglycerols	Relative Quantitative
25	C14:2-OH	-0.984886601	-1.22E-16	-1.602020935	0.109228393	C14:2-OH	Acylcarnitines	Relative Quantitative
332	TG(16:1_32:0)	-0.98170384	-1.67E-17	-1.596843842	0.110377963	TG(16:1_32:0)	Triacylglycerols	Relative Quantitative
6	AABA	0.978094764	-6.66E-17	1.590973302	0.111693057	AABA	Aminoacids Related	Quantitative with Restrictions
223	PC ae C30:2	-0.97641396	-1.94E-16	-1.588239299	0.112309723	PC ae C30:2	Glycerophospholipids	Relative Quantitative
472	TG(20:4_32:1)	-0.975058429	1.39E-16	-1.586034387	0.112809004	TG(20:4_32:1)	Triacylglycerols	Relative Quantitative
475	TG(20:4_34:0)	0.959738825	-1.66E-16	1.561115451	0.11857407	TG(20:4_34:0)	Triacylglycerols	Relative Quantitative
467	TG(20:3_36:3)	-0.957977168	1.11E-17	-1.558249932	0.119251572	TG(20:3_36:3)	Triacylglycerols	Relative Quantitative
330	TG(16:0_40:8)	-0.956437279	-5.55E-18	-1.555745141	0.119846268	TG(16:0_40:8)	Triacylglycerols	Relative Quantitative
450	TG(20:1_32:1)	-0.94826566	0	-1.542453149	0.123041067	TG(20:1_32:1)	Triacylglycerols	Relative Quantitative
443	TG(18:3_36:2)	-0.947797734	-3.05E-17	-1.541692019	0.123226003	TG(18:3_36:2)	Triacylglycerols	Relative Quantitative
298	TG(14:0_38:5)	-0.947524552	0	-1.54124766	0.123334072	TG(14:0_38:5)	Triacylglycerols	Relative Quantitative
376	TG(18:0_38:7)	-0.946434625	2.22E-17	-1.539474779	0.123765978	TG(18:0_38:7)	Triacylglycerols	Relative Quantitative
352	TG(17:0_36:4)	-0.945579766	5.55E-18	-1.538084262	0.124105558	TG(17:0_36:4)	Triacylglycerols	Relative Quantitative
232	PC ae C36:2	-0.944280496	1.48E-16	-1.535970864	0.124623066	PC ae C36:2	Glycerophospholipids	Relative Quantitative
447	TG(18:3_38:6)	-0.943532836	-6.66E-17	-1.534754717	0.124921627	TG(18:3_38:6)	Triacylglycerols	Relative Quantitative
320	TG(16:0_36:6)	-0.943511032	5.20E-19	-1.534719249	0.124930342	TG(16:0_36:6)	Triacylglycerols	Relative Quantitative
456	TG(20:2_32:1)	-0.94269768	-2.22E-17	-1.533396248	0.125255786	TG(20:2_32:1)	Triacylglycerols	Relative Quantitative
481	TG(20:4_36:3)	-0.942591847	1.03E-16	-1.5332241	0.125298181	TG(20:4_36:3)	Triacylglycerols	Relative Quantitative
104	DG(18:1_20:2)	0.939820694	0	1.528716529	0.126412253	DG(18:1_20:2)	Diacylglycerols	Not Validated
446	TG(18:3_38:5)	-0.936087346	2.22E-17	-1.52264385	0.127925331	TG(18:3_38:5)	Triacylglycerols	Relative Quantitative
102	DG(18:1_20:0)	0.935019864	0	1.520907478	0.128360548	DG(18:1_20:0)	Diacylglycerols	Not Validated
175	lysoPC a C26:0	-0.933821027	-6.14E-17	-1.518957445	0.12885069	lysoPC a C26:0	Glycerophospholipids	Relative Quantitative
405	TG(18:1_38:6)	-0.930091759	3.47E-17	-1.5128914	0.130384699	TG(18:1_38:6)	Triacylglycerols	Relative Quantitative
414	TG(18:2_33:1)	-0.92980026	1.67E-17	-1.512417248	0.1305052	TG(18:2_33:1)	Triacylglycerols	Relative Quantitative
215	PC aa C42:0	-0.9279728	-1.56E-18	-1.509444692	0.131262613	PC aa C42:0	Glycerophospholipids	Relative Quantitative
422	TG(18:2_35:2)	-0.92478207	0	-1.504254637	0.132593216	TG(18:2_35:2)	Triacylglycerols	Relative Quantitative
387	TG(18:1_33:0)	0.924286262	-2.22E-17	1.503448154	0.132800914	TG(18:1_33:0)	Triacylglycerols	Relative Quantitative
393	TG(18:1_34:3)	-0.923023861	7.49E-17	-1.501394726	0.13333088	TG(18:1_34:3)	Triacylglycerols	Relative Quantitative
230	PC ae C36:0	-0.922755886	1.04E-16	-1.500958837	0.133443589	PC ae C36:0	Glycerophospholipids	Relative Quantitative
341	TG(16:1_36:3)	-0.921023987	5.34E-17	-1.498141723	0.134173793	TG(16:1_36:3)	Triacylglycerols	Relative Quantitative
484	TG(20:5_34:0)	0.91794031	-1.11E-16	1.4931258	0.135481583	TG(20:5_34:0)	Triacylglycerols	Relative Quantitative
491	TG(22:4_32:0)	0.916033514	4.44E-17	1.490024197	0.136295172	TG(22:4_32:0)	Triacylglycerols	Relative Quantitative
158	Ile	-0.911272259	6.52E-17	-1.482279518	0.138343166	Ile	Aminoacids	Quantitative
244	PC ae C40:2	-0.904323532	4.18E-17	-1.470976689	0.141374538	PC ae C40:2	Glycerophospholipids	Relative Quantitative
229	PC ae C34:3	-0.901234478	8.05E-17	-1.465952019	0.142738421	PC ae C34:3	Glycerophospholipids	Relative Quantitative
92	DG(16:0_18:2)	-0.894945094	-1.28E-16	-1.455721679	0.145546513	DG(16:0_18:2)	Diacylglycerols	Relative Quantitative
355	TG(17:1_34:3)	-0.891602378	7.77E-17	-1.450284403	0.147056095	TG(17:1_34:3)	Triacylglycerols	Relative Quantitative
502	TG(22:6_34:3)	-0.890993573	-4.44E-17	-1.449294117	0.147332318	TG(22:6_34:3)	Triacylglycerols	Relative Quantitative
449	TG(20:0_32:4)	-0.890937731	-1.39E-18	-1.449203284	0.147357674	TG(20:0_32:4)	Triacylglycerols	Relative Quantitative
423	TG(18:2_35:3)	-0.880436419	4.81E-17	-1.432121804	0.152185569	TG(18:2_35:3)	Triacylglycerols	Relative Quantitative
96	DG(16:1_18:2)	-0.879133291	-7.91E-17	-1.43000213	0.152792978	DG(16:1_18:2)	Diacylglycerols	Relative Quantitative
310	TG(16:0_34:2)	-0.87871432	-2.36E-17	-1.429320629	0.152988659	TG(16:0_34:2)	Triacylglycerols	Relative Quantitative
499	TG(22:6_32:1)	-0.878595009	2.45E-17	-1.429126558	0.153044418	TG(22:6_32:1)	Triacylglycerols	Relative Quantitative
369	TG(18:0_34:3)	-0.875085793	-4.16E-18	-1.423418452	0.154691349	TG(18:0_34:3)	Triacylglycerols	Relative Quantitative
16	C0	-0.87360264	-8.81E-17	-1.421005948	0.155391452	C0	Acylcarnitines	Quantitative
442	TG(18:3_36:1)	-0.871176243	-4.16E-17	-1.41705916	0.156541985	TG(18:3_36:1)	Triacylglycerols	Relative Quantitative
413	TG(18:2_33:0)	-0.867443335	1.04E-17	-1.410987195	0.158324633	TG(18:2_33:0)	Triacylglycerols	Relative Quantitative
454	TG(20:1_34:2)	-0.866869497	-1.11E-17	-1.410053788	0.158600027	TG(20:1_34:2)	Triacylglycerols	Relative Quantitative
14	beta-Ala	-0.865558129	5.69E-17	-1.40792071	0.159230736	beta-Ala	Biogenic Amines	Quantitative with Restrictions
486	TG(20:5_34:2)	-0.864543329	0	-1.406270032	0.159720111	TG(20:5_34:2)	Triacylglycerols	Relative Quantitative
498	TG(22:6_32:0)	-0.864464547	9.44E-17	-1.406141885	0.15975815	TG(22:6_32:0)	Triacylglycerols	Relative Quantitative
267	SM C18:0	0.858046783	1.39E-17	1.395702721	0.162879982	SM C18:0	Sphingolipids	Relative Quantitative
373	TG(18:0_36:4)	-0.857336162	-4.58E-17	-1.394546822	0.163228465	TG(18:0_36:4)	Triacylglycerols	Relative Quantitative
11	Arg	-0.853924659	1.78E-16	-1.388997656	0.164909271	Arg	Aminoacids	Quantitative
457	TG(20:2_34:1)	0.850257126	9.44E-17	1.38303203	0.166730725	TG(20:2_34:1)	Triacylglycerols	Relative Quantitative
500	TG(22:6_34:1)	-0.849424667	-6.66E-17	-1.381677949	0.167146258	TG(22:6_34:1)	Triacylglycerols	Relative Quantitative
111	DHA	-0.848650587	-3.33E-16	-1.380418827	0.167533349	DHA	Fatty Acids	Quantitative with Restrictions
217	PC aa C42:2	-0.84371992	-2.63E-16	-1.372398583	0.17001483	PC aa C42:2	Glycerophospholipids	Relative Quantitative
301	TG(16:0_30:2)	-0.83682123	1.29E-16	-1.361177143	0.173532886	TG(16:0_30:2)	Triacylglycerols	Relative Quantitative
295	TG(14:0_36:3)	-0.827703271	-3.99E-17	-1.34634583	0.178265804	TG(14:0_36:3)	Triacylglycerols	Relative Quantitative
492	TG(22:4_34:2)	-0.823902661	6.66E-17	-1.340163741	0.180266743	TG(22:4_34:2)	Triacylglycerols	Relative Quantitative
32	C18:1-OH	0.822455841	-2.22E-17	1.337810336	0.181032833	C18:1-OH	Acylcarnitines	Not Validated
186	PC aa C28:1	-0.82157371	-2.61E-16	-1.336375458	0.181501106	PC aa C28:1	Glycerophospholipids	Relative Quantitative
386	TG(18:1_32:3)	-0.821381351	7.22E-17	-1.336062567	0.181603337	TG(18:1_32:3)	Triacylglycerols	Relative Quantitative
193	PC aa C34:1	0.820025096	-4.44E-17	1.333856476	0.18232535	PC aa C34:1	Glycerophospholipids	Relative Quantitative
216	PC aa C42:1	-0.817576198	2.01E-17	-1.329873089	0.183634429	PC aa C42:1	Glycerophospholipids	Relative Quantitative
357	TG(17:1_36:4)	-0.811704605	-6.00E-17	-1.320322328	0.186801486	TG(17:1_36:4)	Triacylglycerols	Relative Quantitative
163	Leu	-0.806545603	1.07E-16	-1.311930673	0.189617337	Leu	Aminoacids	Quantitative
91	DG(16:0_18:1)	0.805177103	5.76E-17	1.309704665	0.190369506	DG(16:0_18:1)	Diacylglycerols	Relative Quantitative
260	Putrescine	-0.803098979	1.53E-16	-1.306324379	0.191515906	Putrescine	Biogenic Amines	Quantitative
315	TG(16:0_35:3)	-0.802991229	5.07E-17	-1.306149112	0.191575485	TG(16:0_35:3)	Triacylglycerols	Relative Quantitative
72	Cer(d18:1/25:0)	-0.799587723	-9.25E-17	-1.300612954	0.193464426	Cer(d18:1/25:0)	Ceramides	Relative Quantitative
333	TG(16:1_32:1)	-0.79952795	3.05E-17	-1.300515727	0.193497722	TG(16:1_32:1)	Triacylglycerols	Relative Quantitative
153	HexCer(d18:2/24:0)	0.796143239	-5.55E-17	1.295010142	0.195390006	HexCer(d18:2/24:0)	Glycosylceramides	Relative Quantitative
279	SM (OH) C24:1	-0.795889473	-1.91E-16	-1.294597364	0.195532424	SM (OH) C24:1	Sphingolipids	Relative Quantitative
351	TG(17:0_36:3)	-0.794566782	-7.01E-17	-1.29244587	0.196275971	TG(17:0_36:3)	Triacylglycerols	Relative Quantitative
385	TG(18:1_32:2)	-0.789581444	2.98E-17	-1.284336696	0.199097093	TG(18:1_32:2)	Triacylglycerols	Relative Quantitative
35	C3	-0.787896536	3.33E-17	-1.281596017	0.200057225	C3	Acylcarnitines	Quantitative
316	TG(16:0_36:2)	0.787825625	5.90E-17	1.281480673	0.200097707	TG(16:0_36:2)	Triacylglycerols	Relative Quantitative
406	TG(18:1_38:7)	-0.781917516	-6.05E-17	-1.271870517	0.203491619	TG(18:1_38:7)	Triacylglycerols	Relative Quantitative
466	TG(20:3_34:3)	-0.776762963	-8.33E-18	-1.263486098	0.20648673	TG(20:3_34:3)	Triacylglycerols	Relative Quantitative
166	lysoPC a C16:0	-0.774423567	7.77E-17	-1.259680826	0.207856577	lysoPC a C16:0	Glycerophospholipids	Relative Quantitative
114	FA(18:1)	0.768601333	2.64E-17	1.250210355	0.211294415	FA(18:1)	Fatty Acids	Relative Quantitative
367	TG(18:0_32:2)	-0.767805386	8.88E-17	-1.248915664	0.211767573	TG(18:0_32:2)	Triacylglycerols	Relative Quantitative
36	C3:1	-0.760773045	-1.39E-17	-1.237476826	0.215981324	C3:1	Acylcarnitines	Not Validated
30	C18	0.758251253	1.25E-17	1.233374868	0.217506988	C18	Acylcarnitines	Quantitative
356	TG(17:1_36:3)	-0.756700588	6.14E-17	-1.230852549	0.218448968	TG(17:1_36:3)	Triacylglycerols	Relative Quantitative
76	Cer(d18:2/18:0)	0.755915301	-8.36E-17	1.229575198	0.218927122	Cer(d18:2/18:0)	Ceramides	Not Validated
5	AA	0.748343002	-1.33E-16	1.217258063	0.223576445	AA	Fatty Acids	Quantitative with Restrictions
228	PC ae C34:2	-0.737541784	2.22E-17	-1.199688754	0.230329903	PC ae C34:2	Glycerophospholipids	Relative Quantitative
494	TG(22:5_32:1)	-0.737057651	3.33E-17	-1.19890126	0.230635968	TG(22:5_32:1)	Triacylglycerols	Relative Quantitative
275	SM (OH) C14:1	0.73014465	1.58E-16	1.187656542	0.235037888	SM (OH) C14:1	Sphingolipids	Relative Quantitative
55	CE(20:3)	0.727000309	4.23E-17	1.182541944	0.237059641	CE(20:3)	Cholesterol Esters	Relative Quantitative
43	C5-OH (C3-DC-M)	0.72685031	-2.94E-17	1.182297954	0.237156394	C5-OH (C3-DC-M)	Acylcarnitines	Relative Quantitative
243	PC ae C40:1	-0.726544058	1.97E-16	-1.181799803	0.237354021	PC ae C40:1	Glycerophospholipids	Relative Quantitative
506	Trigonelline	-0.72573626	2.22E-17	-1.180485835	0.237875857	Trigonelline	Alkaloids	Quantitative with Restrictions
303	TG(16:0_32:1)	-0.724264458	4.09E-17	-1.178091795	0.238828721	TG(16:0_32:1)	Triacylglycerols	Relative Quantitative
198	PC aa C36:1	0.719062489	8.81E-17	1.16963025	0.242218121	PC aa C36:1	Glycerophospholipids	Relative Quantitative
417	TG(18:2_34:1)	-0.718297649	-1.67E-17	-1.168386157	0.242719301	TG(18:2_34:1)	Triacylglycerols	Relative Quantitative
132	Hex2Cer(d18:1/24:1)	-0.713424149	-8.57E-17	-1.160458901	0.245929914	Hex2Cer(d18:1/24:1)	Glycosylceramides	Relative Quantitative
182	Orn	-0.712529721	1.33E-16	-1.159004021	0.246522374	Orn	Aminoacids Related	Quantitative
12	Asn	-0.710383464	-1.94E-16	-1.155512909	0.247948113	Asn	Aminoacids	Quantitative
167	lysoPC a C16:1	-0.710093042	1.37E-16	-1.155040507	0.24814148	lysoPC a C16:1	Glycerophospholipids	Relative Quantitative
220	PC aa C42:6	-0.707217586	2.84E-17	-1.150363277	0.250061697	PC aa C42:6	Glycerophospholipids	Relative Quantitative
273	SM C26:0	-0.69978322	1.64E-16	-1.138270505	0.25507438	SM C26:0	Sphingolipids	Relative Quantitative
97	DG(17:0_18:1)	0.699769093	6.99E-17	1.138247526	0.255083971	DG(17:0_18:1)	Diacylglycerols	Relative Quantitative
221	PC ae C30:0	-0.691786773	-9.96E-17	-1.125263448	0.260543604	PC ae C30:0	Glycerophospholipids	Relative Quantitative
53	CE(18:2)	-0.685768335	1.04E-17	-1.11547383	0.264713122	CE(18:2)	Cholesterol Esters	Relative Quantitative
257	Phe	-0.683210941	1.69E-16	-1.111313962	0.266498715	Phe	Aminoacids	Quantitative
177	lysoPC a C28:0	-0.680436715	9.16E-17	-1.106801394	0.268445056	lysoPC a C28:0	Glycerophospholipids	Relative Quantitative
344	TG(16:1_38:3)	-0.672422388	8.69E-17	-1.093765254	0.274122517	TG(16:1_38:3)	Triacylglycerols	Relative Quantitative
118	FA(20:3)	-0.66778993	2.78E-17	-1.086230076	0.277441385	FA(20:3)	Fatty Acids	Relative Quantitative
460	TG(20:3_32:0)	-0.657420578	2.50E-17	-1.069363243	0.284969284	TG(20:3_32:0)	Triacylglycerols	Relative Quantitative
254	PC ae C44:5	-0.653956946	-5.55E-18	-1.063729283	0.287514307	PC ae C44:5	Glycerophospholipids	Relative Quantitative
283	t4-OH-Pro	-0.65352851	-2.32E-17	-1.063032387	0.287830178	t4-OH-Pro	Aminoacids Related	Quantitative
317	TG(16:0_36:3)	-0.652969979	1.17E-16	-1.062123878	0.288242315	TG(16:0_36:3)	Triacylglycerols	Relative Quantitative
207	PC aa C38:4	0.649890498	-7.11E-17	1.057114781	0.290521792	PC aa C38:4	Glycerophospholipids	Relative Quantitative
246	PC ae C40:4	-0.64116702	4.37E-17	-1.042925132	0.297044759	PC ae C40:4	Glycerophospholipids	Relative Quantitative
233	PC ae C36:3	-0.640826793	-1.10E-16	-1.042371718	0.297301133	PC ae C36:3	Glycerophospholipids	Relative Quantitative
58	CE(22:5)	0.640249733	-4.93E-17	1.041433069	0.297736308	CE(22:5)	Cholesterol Esters	Relative Quantitative
474	TG(20:4_33:2)	-0.632956934	-4.44E-17	-1.029570571	0.303272666	TG(20:4_33:2)	Triacylglycerols	Relative Quantitative
52	CE(17:1)	-0.632455532	5.55E-18	-1.028754987	0.303655806	CE(17:1)	Cholesterol Esters	Relative Quantitative
255	PC ae C44:6	0.632455532	5.00E-17	1.028754987	0.303655806	PC ae C44:6	Glycerophospholipids	Relative Quantitative
365	TG(18:0_30:0)	0.632455532	1.11E-17	1.028754987	0.303655806	TG(18:0_30:0)	Triacylglycerols	Relative Quantitative
2	3-IAA	0.632455532	5.55E-18	1.028754987	0.303655806	3-IAA	Indoles Derivatives	Quantitative with Restrictions
27	C16:1	-0.632455532	5.55E-18	-1.028754987	0.303655806	C16:1	Acylcarnitines	Not Validated
44	C6:1	0.632455532	-4.44E-17	1.028754987	0.303655806	C6:1	Acylcarnitines	Not Validated
60	Cer(d16:1/22:0)	-0.632455532	5.55E-18	-1.028754987	0.303655806	Cer(d16:1/22:0)	Ceramides	Relative Quantitative
62	Cer(d18:0/24:1)	0.632455532	1.11E-17	1.028754987	0.303655806	Cer(d18:0/24:1)	Dihydroceramides	Not Validated
63	Cer(d18:1/14:0)	0.632455532	-3.89E-17	1.028754987	0.303655806	Cer(d18:1/14:0)	Ceramides	Relative Quantitative
85	Cortisone	0.632455532	5.55E-18	1.028754987	0.303655806	Cortisone	Hormones	Quantitative with Restrictions
89	DG(14:0_18:2)	-0.632455532	5.55E-18	-1.028754987	0.303655806	DG(14:0_18:2)	Diacylglycerols	Not Validated
109	DG(18:2_20:0)	-0.632455532	-4.44E-17	-1.028754987	0.303655806	DG(18:2_20:0)	Diacylglycerols	Not Validated
150	HexCer(d18:1/26:1)	0.632455532	5.55E-18	1.028754987	0.303655806	HexCer(d18:1/26:1)	Glycosylceramides	Not Validated
151	HexCer(d18:2/16:0)	0.632455532	-3.89E-17	1.028754987	0.303655806	HexCer(d18:2/16:0)	Glycosylceramides	Not Validated
159	Indole	-0.632455532	1.11E-17	-1.028754987	0.303655806	Indole	Indoles Derivatives	Relative Quantitative
261	Sarcosine	-0.632455532	-3.89E-17	-1.028754987	0.303655806	Sarcosine	Aminoacids Related	Quantitative
297	TG(14:0_38:4)	-0.632455532	5.55E-18	-1.028754987	0.303655806	TG(14:0_38:4)	Triacylglycerols	Relative Quantitative
347	TG(17:0_32:1)	-0.632455532	-4.44E-17	-1.028754987	0.303655806	TG(17:0_32:1)	Triacylglycerols	Relative Quantitative
350	TG(17:0_34:3)	-0.632455532	-4.44E-17	-1.028754987	0.303655806	TG(17:0_34:3)	Triacylglycerols	Relative Quantitative
364	TG(17:2_38:7)	0.632455532	1.11E-17	1.028754987	0.303655806	TG(17:2_38:7)	Triacylglycerols	Not Validated
390	TG(18:1_33:3)	-0.632455532	1.11E-17	-1.028754987	0.303655806	TG(18:1_33:3)	Triacylglycerols	Relative Quantitative
441	TG(18:3_35:2)	-0.632455532	-3.89E-17	-1.028754987	0.303655806	TG(18:3_35:2)	Triacylglycerols	Relative Quantitative
451	TG(20:1_32:2)	-0.632455532	-4.44E-17	-1.028754987	0.303655806	TG(20:1_32:2)	Triacylglycerols	Relative Quantitative
479	TG(20:4_35:3)	-0.632455532	5.55E-18	-1.028754987	0.303655806	TG(20:4_35:3)	Triacylglycerols	Relative Quantitative
483	TG(20:4_36:5)	-0.632455532	5.55E-18	-1.028754987	0.303655806	TG(20:4_36:5)	Triacylglycerols	Relative Quantitative
133	Hex2Cer(d18:1/26:1)	-0.632455532	-3.89E-17	-1.028754987	0.303655806	Hex2Cer(d18:1/26:1)	Glycosylceramides	Not Validated
139	Hex3Cer(d18:1/26:1)	-0.632455532	-3.89E-17	-1.028754987	0.303655806	Hex3Cer(d18:1/26:1)	Glycosylceramides	Not Validated
299	TG(16:0_28:1)	0.632455532	5.55E-17	1.028754987	0.303655806	TG(16:0_28:1)	Triacylglycerols	Relative Quantitative
509	Val	-0.626884206	2.78E-18	-1.019692643	0.307934711	Val	Aminoacids	Quantitative
65	Cer(d18:1/18:0)	0.623723723	1.21E-16	1.014551787	0.310379691	Cer(d18:1/18:0)	Ceramides	Relative Quantitative
328	TG(16:0_40:6)	-0.62237361	7.77E-17	-1.012355688	0.311428048	TG(16:0_40:6)	Triacylglycerols	Relative Quantitative
46	C8	-0.611255045	1.11E-17	-0.994270181	0.320150311	C8	Acylcarnitines	Quantitative
359	TG(17:2_34:2)	-0.607066577	3.33E-17	-0.987457199	0.32347711	TG(17:2_34:2)	Triacylglycerols	Relative Quantitative
179	Met	-0.601242428	-3.26E-16	-0.977983613	0.328140412	Met	Aminoacids	Quantitative
78	Cer(d18:2/22:0)	0.601000294	-6.66E-17	0.977589757	0.328335225	Cer(d18:2/22:0)	Ceramides	Relative Quantitative
250	PC ae C42:2	-0.599798143	-6.04E-17	-0.975634332	0.329303546	PC ae C42:2	Glycerophospholipids	Relative Quantitative
176	lysoPC a C26:1	-0.597034257	2.20E-16	-0.971138583	0.331536841	lysoPC a C26:1	Glycerophospholipids	Relative Quantitative
366	TG(18:0_32:1)	0.592387955	6.11E-17	0.963580888	0.335313199	TG(18:0_32:1)	Triacylglycerols	Relative Quantitative
381	TG(18:1_30:2)	-0.59206213	-4.93E-17	-0.9630509	0.335579054	TG(18:1_30:2)	Triacylglycerols	Relative Quantitative
57	CE(20:5)	-0.588948641	1.60E-17	-0.957986484	0.338126336	CE(20:5)	Cholesterol Esters	Relative Quantitative
202	PC aa C36:5	-0.580103913	-5.97E-17	-0.943599611	0.345430162	PC aa C36:5	Glycerophospholipids	Relative Quantitative
252	PC ae C44:3	-0.579902612	-6.11E-17	-0.943272174	0.345597556	PC ae C44:3	Glycerophospholipids	Relative Quantitative
45	C6 (C4:1-DC)	-0.575831766	8.88E-17	-0.936650517	0.348993795	C6 (C4:1-DC)	Acylcarnitines	Quantitative
416	TG(18:2_34:0)	-0.574377243	4.39E-17	-0.934284583	0.350212404	TG(18:2_34:0)	Triacylglycerols	Relative Quantitative
156	Histamine	-0.572775678	0	-0.931679471	0.351557325	Histamine	Biogenic Amines	Quantitative
94	DG(16:0_20:4)	-0.572112882	5.55E-18	-0.930601363	0.352114867	DG(16:0_20:4)	Diacylglycerols	Not Validated
83	Cit	-0.571868385	1.22E-16	-0.930203664	0.352320678	Cit	Aminoacids Related	Quantitative
421	TG(18:2_35:1)	-0.571483882	-8.19E-17	-0.92957823	0.352644497	TG(18:2_35:1)	Triacylglycerols	Relative Quantitative
17	C10	0.565654122	1.07E-16	0.920095515	0.357577243	C10	Acylcarnitines	Quantitative
339	TG(16:1_36:1)	0.564162906	-4.02E-17	0.917669898	0.358845954	TG(16:1_36:1)	Triacylglycerols	Relative Quantitative
178	lysoPC a C28:1	-0.55956226	-3.61E-17	-0.910186466	0.362777947	lysoPC a C28:1	Glycerophospholipids	Relative Quantitative
125	HArg	-0.559146254	6.38E-17	-0.909509789	0.363134816	HArg	Aminoacids Related	Quantitative with Restrictions
95	DG(16:1_18:1)	0.554723936	7.77E-17	0.902316427	0.366942066	DG(16:1_18:1)	Diacylglycerols	Relative Quantitative
258	Pro	-0.550998947	1.07E-17	-0.896257343	0.370168212	Pro	Aminoacids	Quantitative
505	TMCA	0.544918352	2.91E-17	0.88636662	0.375472241	TMCA	Bile Acids	Quantitative with Restrictions
464	TG(20:3_34:1)	-0.543026263	-5.33E-17	-0.88328894	0.377132219	TG(20:3_34:1)	Triacylglycerols	Relative Quantitative
74	Cer(d18:1/26:1)	-0.539906825	1.11E-17	-0.878214848	0.379878849	Cer(d18:1/26:1)	Ceramides	Not Validated
324	TG(16:0_38:4)	-0.53974522	-7.77E-17	-0.877951981	0.380021474	TG(16:0_38:4)	Triacylglycerols	Relative Quantitative
143	HexCer(d18:1/18:0)	0.539023062	-3.89E-17	0.876777314	0.380659223	HexCer(d18:1/18:0)	Glycosylceramides	Relative Quantitative
349	TG(17:0_34:2)	-0.535238005	5.55E-17	-0.870620524	0.384012607	TG(17:0_34:2)	Triacylglycerols	Relative Quantitative
313	TG(16:0_35:1)	0.532294628	-1.11E-17	0.865832814	0.386632761	TG(16:0_35:1)	Triacylglycerols	Relative Quantitative
458	TG(20:2_34:2)	-0.531595604	-3.99E-17	-0.86469578	0.387256622	TG(20:2_34:2)	Triacylglycerols	Relative Quantitative
308	TG(16:0_34:0)	0.529655632	8.53E-17	0.861540212	0.388991214	TG(16:0_34:0)	Triacylglycerols	Relative Quantitative
165	lysoPC a C14:0	-0.525727924	-8.40E-17	-0.855151384	0.392517559	lysoPC a C14:0	Glycerophospholipids	Not Validated
404	TG(18:1_38:5)	-0.525375025	-1.53E-16	-0.854577358	0.392835342	TG(18:1_38:5)	Triacylglycerols	Relative Quantitative
13	Asp	-0.524028464	8.81E-17	-0.852387035	0.394049345	Asp	Aminoacids	Quantitative with Restrictions
237	PC ae C38:1	-0.5218682	-1.64E-16	-0.84887314	0.396001688	PC ae C38:1	Glycerophospholipids	Relative Quantitative
507	Trp	-0.517554391	-1.11E-17	-0.84185628	0.399917746	Trp	Aminoacids	Quantitative
276	SM (OH) C16:1	0.516433973	7.77E-17	0.840033802	0.400938656	SM (OH) C16:1	Sphingolipids	Relative Quantitative
173	lysoPC a C20:4	-0.514244246	-2.78E-17	-0.836471982	0.40293842	lysoPC a C20:4	Glycerophospholipids	Relative Quantitative
212	PC aa C40:4	0.513175435	1.58E-16	0.83473345	0.403916676	PC aa C40:4	Glycerophospholipids	Relative Quantitative
236	PC ae C38:0	-0.512531028	1.64E-16	-0.833685254	0.404507174	PC ae C38:0	Glycerophospholipids	Relative Quantitative
213	PC aa C40:5	0.507918918	-1.31E-16	0.826183175	0.4087485	PC aa C40:5	Glycerophospholipids	Relative Quantitative
73	Cer(d18:1/26:0)	-0.506677305	2.45E-17	-0.824163562	0.409894804	Cer(d18:1/26:0)	Ceramides	Relative Quantitative
155	His	-0.503639005	-2.14E-16	-0.81922145	0.412707928	His	Aminoacids	Quantitative
135	Hex3Cer(d18:1/18:0)	0.50114884	-3.89E-17	0.815170937	0.415022053	Hex3Cer(d18:1/18:0)	Glycosylceramides	Relative Quantitative
22	C12-DC	0.500745074	1.22E-16	0.81451417	0.415397996	C12-DC	Acylcarnitines	Not Validated
363	TG(17:2_38:6)	0.500415925	4.44E-17	0.813978775	0.415704613	TG(17:2_38:6)	Triacylglycerols	Relative Quantitative
280	Spermidine	-0.499099752	-2.16E-16	-0.81183788	0.416932023	Spermidine	Biogenic Amines	Quantitative
321	TG(16:0_37:3)	-0.498648828	5.00E-17	-0.811104407	0.417353027	TG(16:0_37:3)	Triacylglycerols	Relative Quantitative
174	lysoPC a C24:0	-0.496815098	-7.81E-17	-0.808121653	0.419067668	lysoPC a C24:0	Glycerophospholipids	Relative Quantitative
426	TG(18:2_36:2)	-0.492097904	2.08E-17	-0.800448644	0.423497512	TG(18:2_36:2)	Triacylglycerols	Relative Quantitative
323	TG(16:0_38:3)	-0.486070671	-2.78E-18	-0.79064472	0.429197296	TG(16:0_38:3)	Triacylglycerols	Relative Quantitative
192	PC aa C32:3	-0.475991131	1.58E-16	-0.774249296	0.438828244	PC aa C32:3	Glycerophospholipids	Relative Quantitative
67	Cer(d18:1/20:0(OH))	-0.471633665	-5.13E-17	-0.767161421	0.443029937	Cer(d18:1/20:0(OH))	Ceramides	Not Validated
471	TG(20:4_32:0)	-0.466599843	7.15E-17	-0.758973384	0.447912322	TG(20:4_32:0)	Triacylglycerols	Relative Quantitative
169	lysoPC a C18:0	0.456279065	1.42E-16	0.742185561	0.458017639	lysoPC a C18:0	Glycerophospholipids	Relative Quantitative
42	C5-DC (C6-OH)	-0.453257237	3.33E-17	-0.737270242	0.46100042	C5-DC (C6-OH)	Acylcarnitines	Relative Quantitative
218	PC aa C42:4	-0.452643748	-5.13E-17	-0.736272337	0.461607306	PC aa C42:4	Glycerophospholipids	Relative Quantitative
262	SDMA	-0.451944816	5.00E-17	-0.735135452	0.462299258	SDMA	Aminoacids Related	Quantitative
196	PC aa C34:4	-0.451480963	1.94E-17	-0.734380947	0.462758798	PC aa C34:4	Glycerophospholipids	Relative Quantitative
28	C16:1-OH	0.446286366	-5.55E-17	0.725931392	0.46792247	C16:1-OH	Acylcarnitines	Not Validated
18	C10:1	0.445981076	-5.27E-17	0.725434807	0.468226932	C10:1	Acylcarnitines	Not Validated
103	DG(18:1_20:1)	0.44416098	1.67E-17	0.72247423	0.470044372	DG(18:1_20:1)	Diacylglycerols	Not Validated
19	C10:2	0.437765539	-5.55E-17	0.712071377	0.476461292	C10:2	Acylcarnitines	Not Validated
147	HexCer(d18:1/24:0)	-0.433089834	-6.35E-17	-0.704465855	0.481182914	HexCer(d18:1/24:0)	Glycosylceramides	Relative Quantitative
21	C12:1	0.430420995	2.22E-17	0.700124709	0.483889344	C12:1	Acylcarnitines	Not Validated
266	SM C16:1	0.430213972	-9.99E-17	0.699787964	0.484099628	SM C16:1	Sphingolipids	Relative Quantitative
462	TG(20:3_32:2)	-0.428705239	-3.57E-17	-0.697333853	0.48563362	TG(20:3_32:2)	Triacylglycerols	Relative Quantitative
377	TG(18:1_26:0)	-0.428498167	1.14E-16	-0.696997029	0.485844363	TG(18:1_26:0)	Triacylglycerols	Relative Quantitative
322	TG(16:0_38:2)	-0.424249937	-1.06E-16	-0.690086838	0.49017883	TG(16:0_38:2)	Triacylglycerols	Relative Quantitative
7	ADMA	-0.421475501	-1.67E-17	-0.685573929	0.493020777	ADMA	Aminoacids Related	Quantitative
203	PC aa C36:6	-0.418880869	-5.00E-17	-0.681353488	0.495686516	PC aa C36:6	Glycerophospholipids	Relative Quantitative
164	Lys	-0.417950106	1.72E-16	-0.679839505	0.496644659	Lys	Aminoacids	Quantitative
128	Hex2Cer(d18:1/18:0)	0.415638963	-2.57E-17	0.676080189	0.499028054	Hex2Cer(d18:1/18:0)	Glycosylceramides	Relative Quantitative
47	C9	0.414657394	3.26E-17	0.674483566	0.500042145	C9	Acylcarnitines	Relative Quantitative
24	C14:1-OH	0.413470612	-4.44E-17	0.672553141	0.501269708	C14:1-OH	Acylcarnitines	Relative Quantitative
200	PC aa C36:3	-0.413013027	6.25E-17	-0.671808831	0.501743443	PC aa C36:3	Glycerophospholipids	Relative Quantitative
225	PC ae C32:2	-0.410835725	-1.27E-16	-0.668267221	0.504000835	PC ae C32:2	Glycerophospholipids	Relative Quantitative
396	TG(18:1_35:3)	-0.408081817	-1.25E-16	-0.663787702	0.506863703	TG(18:1_35:3)	Triacylglycerols	Relative Quantitative
384	TG(18:1_32:1)	0.406462958	-7.77E-17	0.66115446	0.508550595	TG(18:1_32:1)	Triacylglycerols	Relative Quantitative
392	TG(18:1_34:2)	-0.404888689	3.26E-17	-0.658593747	0.510193842	TG(18:1_34:2)	Triacylglycerols	Relative Quantitative
293	TG(14:0_36:1)	0.403816093	0	0.656849057	0.511315024	TG(14:0_36:1)	Triacylglycerols	Relative Quantitative
106	DG(18:1_20:4)	0.403064963	-7.98E-17	0.655627265	0.512100945	DG(18:1_20:4)	Diacylglycerols	Not Validated
170	lysoPC a C18:1	0.398658324	-8.33E-18	0.648459407	0.516724351	lysoPC a C18:1	Glycerophospholipids	Relative Quantitative
208	PC aa C38:5	0.397094761	-1.25E-16	0.645916108	0.518370013	PC aa C38:5	Glycerophospholipids	Relative Quantitative
302	TG(16:0_32:0)	-0.393344352	6.60E-17	-0.639815677	0.522328364	TG(16:0_32:0)	Triacylglycerols	Relative Quantitative
134	Hex3Cer(d18:1/16:0)	-0.389357756	-1.04E-17	-0.633331062	0.526552971	Hex3Cer(d18:1/16:0)	Glycosylceramides	Relative Quantitative
278	SM (OH) C22:2	-0.38053104	-1.05E-16	-0.618973486	0.535968383	SM (OH) C22:2	Sphingolipids	Relative Quantitative
162	Lac	-0.379947084	-1.11E-16	-0.618023621	0.536594264	Lac	Carboxylic Acids	Quantitative with Restrictions
79	Cer(d18:2/23:0)	-0.373301178	2.22E-17	-0.60721336	0.543743117	Cer(d18:2/23:0)	Ceramides	Relative Quantitative
348	TG(17:0_34:1)	0.373203076	-9.71E-18	0.607053787	0.543848998	TG(17:0_34:1)	Triacylglycerols	Relative Quantitative
234	PC ae C36:4	-0.370897302	-1.40E-16	-0.603303204	0.546340538	PC ae C36:4	Glycerophospholipids	Relative Quantitative
210	PC aa C40:2	-0.368070809	-5.67E-17	-0.598705618	0.549402447	PC aa C40:2	Glycerophospholipids	Relative Quantitative
191	PC aa C32:2	-0.365335966	1.30E-16	-0.594257111	0.552373109	PC aa C32:2	Glycerophospholipids	Relative Quantitative
123	Gly	-0.363024658	-2.41E-16	-0.590497527	0.554889848	Gly	Aminoacids	Quantitative
495	TG(22:5_34:1)	0.354966319	-4.86E-17	0.577389797	0.563708024	TG(22:5_34:1)	Triacylglycerols	Relative Quantitative
307	TG(16:0_33:2)	-0.354396965	4.44E-17	-0.576463683	0.56433361	TG(16:0_33:2)	Triacylglycerols	Relative Quantitative
87	Cystine	-0.347675625	2.08E-18	-0.565530721	0.571743932	Cystine	Aminoacids Related	Quantitative with Restrictions
269	SM C20:2	0.343834989	2.08E-17	0.559283526	0.575998934	SM C20:2	Sphingolipids	Relative Quantitative
329	TG(16:0_40:7)	-0.337841253	-1.05E-16	-0.549534088	0.582669054	TG(16:0_40:7)	Triacylglycerols	Relative Quantitative
239	PC ae C38:3	-0.33712848	5.00E-17	-0.548374689	0.583464655	PC ae C38:3	Glycerophospholipids	Relative Quantitative
126	HCys	0.335926203	-3.89E-17	0.546419059	0.584807791	HCys	Aminoacids Related	Quantitative with Restrictions
388	TG(18:1_33:1)	0.335572342	-8.05E-17	0.545843467	0.585203384	TG(18:1_33:1)	Triacylglycerols	Relative Quantitative
214	PC aa C40:6	0.328948583	-5.55E-18	0.535069231	0.592631145	PC aa C40:6	Glycerophospholipids	Relative Quantitative
294	TG(14:0_36:2)	0.328663137	-8.60E-17	0.534604924	0.592952209	TG(14:0_36:2)	Triacylglycerols	Relative Quantitative
77	Cer(d18:2/20:0)	0.327641217	-4.72E-17	0.532942664	0.594102296	Cer(d18:2/20:0)	Ceramides	Not Validated
285	TCA	-0.327227257	-2.22E-17	-0.532269314	0.594568465	TCA	Bile Acids	Quantitative with Restrictions
98	DG(18:0_20:4)	0.326917617	8.87E-17	0.531765653	0.594917266	DG(18:0_20:4)	Diacylglycerols	Not Validated
383	TG(18:1_32:0)	0.324917345	-7.70E-17	0.528512001	0.597172766	TG(18:1_32:0)	Triacylglycerols	Relative Quantitative
270	SM C22:3	0.310652191	-5.27E-17	0.505308239	0.613369651	SM C22:3	Sphingolipids	Relative Quantitative
40	C4:1	-0.306292895	1.11E-17	-0.498217388	0.618357682	C4:1	Acylcarnitines	Not Validated
188	PC aa C30:2	-0.30382181	2.61E-16	-0.494197911	0.621193021	PC aa C30:2	Glycerophospholipids	Relative Quantitative
340	TG(16:1_36:2)	0.297362692	6.66E-17	0.48369148	0.628630799	TG(16:1_36:2)	Triacylglycerols	Relative Quantitative
241	PC ae C38:5	0.295387644	-2.22E-17	0.480478858	0.630912694	PC ae C38:5	Glycerophospholipids	Relative Quantitative
131	Hex2Cer(d18:1/24:0)	0.294430862	-1.01E-16	0.478922552	0.632019392	Hex2Cer(d18:1/24:0)	Glycosylceramides	Relative Quantitative
375	TG(18:0_38:6)	-0.291902553	1.19E-16	-0.474809994	0.634947822	TG(18:0_38:6)	Triacylglycerols	Relative Quantitative
211	PC aa C40:3	-0.291872203	3.33E-17	-0.474760626	0.634983011	PC aa C40:3	Glycerophospholipids	Relative Quantitative
75	Cer(d18:2/16:0)	0.291769685	-7.77E-17	0.47459387	0.635101876	Cer(d18:2/16:0)	Ceramides	Relative Quantitative
121	Gln	-0.289568456	1.18E-16	-0.471013341	0.63765639	Gln	Aminoacids	Quantitative
29	C16-OH	0.287911883	3.89E-17	0.468318752	0.639581677	C16-OH	Acylcarnitines	Not Validated
306	TG(16:0_33:1)	0.286325559	-7.77E-17	0.465738431	0.6414276	TG(16:0_33:1)	Triacylglycerols	Relative Quantitative
314	TG(16:0_35:2)	-0.28092165	1.22E-16	-0.456948408	0.647732456	TG(16:0_35:2)	Triacylglycerols	Relative Quantitative
127	Hex2Cer(d18:1/16:0)	0.280837295	2.88E-17	0.456811196	0.647831076	Hex2Cer(d18:1/16:0)	Glycosylceramides	Relative Quantitative
487	TG(20:5_36:2)	-0.278710322	2.78E-17	-0.453351452	0.650319798	TG(20:5_36:2)	Triacylglycerols	Relative Quantitative
124	H1	-0.273324798	3.89E-17	-0.444591334	0.656638693	H1	Sugars	Quantitative
284	Taurine	-0.272446289	-2.22E-17	-0.443162349	0.657671806	Taurine	Aminoacids Related	Quantitative
379	TG(18:1_30:0)	0.269094936	-2.78E-17	0.437711022	0.661618948	TG(18:1_30:0)	Triacylglycerols	Relative Quantitative
138	Hex3Cer(d18:1/24:1)	-0.266736693	2.57E-17	-0.433875093	0.664402088	Hex3Cer(d18:1/24:1)	Glycosylceramides	Relative Quantitative
510	Xanthine	-0.262215428	-9.99E-17	-0.426520784	0.669750909	Xanthine	Nucleobases Related	Quantitative with Restrictions
181	OH-GlutAcid	0.261777246	-2.08E-18	0.425808036	0.670270191	OH-GlutAcid	Carboxylic Acids	Relative Quantitative
395	TG(18:1_35:2)	0.2571791	8.05E-17	0.418328671	0.675728847	TG(18:1_35:2)	Triacylglycerols	Relative Quantitative
368	TG(18:0_34:2)	-0.256601008	-1.35E-16	-0.417388343	0.676416341	TG(18:0_34:2)	Triacylglycerols	Relative Quantitative
68	Cer(d18:1/22:0)	0.255289534	6.42E-17	0.415255094	0.677977006	Cer(d18:1/22:0)	Ceramides	Relative Quantitative
362	TG(17:2_38:5)	0.254457099	1.11E-17	0.413901051	0.67896833	TG(17:2_38:5)	Triacylglycerols	Relative Quantitative
309	TG(16:0_34:1)	0.250960368	-2.91E-17	0.408213253	0.68313854	TG(16:0_34:1)	Triacylglycerols	Relative Quantitative
90	DG(16:0_16:1)	-0.250037583	-1.48E-16	-0.406712247	0.684240677	DG(16:0_16:1)	Diacylglycerols	Relative Quantitative
205	PC aa C38:1	0.244878959	1.11E-17	0.398321205	0.690414273	PC aa C38:1	Glycerophospholipids	Relative Quantitative
508	Tyr	-0.243701098	-1.57E-16	-0.396405292	0.691826793	Tyr	Aminoacids	Quantitative
144	HexCer(d18:1/20:0)	-0.234924844	0	-0.382129798	0.702384992	HexCer(d18:1/20:0)	Glycosylceramides	Relative Quantitative
50	CE(14:1)	0.233523148	2.22E-17	0.379849793	0.704076688	CE(14:1)	Cholesterol Esters	Relative Quantitative
20	C12	0.231777631	-3.19E-17	0.377010527	0.706185389	C12	Acylcarnitines	Quantitative
400	TG(18:1_36:3)	-0.231601198	7.18E-17	-0.376723542	0.706398656	TG(18:1_36:3)	Triacylglycerols	Relative Quantitative
112	DiCA(14:0)	0.230023137	-2.22E-17	0.37415666	0.708307209	DiCA(14:0)	Carboxylic Acids	Relative Quantitative
224	PC ae C32:1	-0.225909013	5.00E-17	-0.367464608	0.713291546	PC ae C32:1	Glycerophospholipids	Relative Quantitative
290	TG(14:0_34:1)	-0.225548152	1.17E-16	-0.366877629	0.713729325	TG(14:0_34:1)	Triacylglycerols	Relative Quantitative
271	SM C24:0	-0.215678145	3.61E-17	-0.350823033	0.725739229	SM C24:0	Sphingolipids	Relative Quantitative
37	C3-DC (C4-OH)	-0.215294257	9.99E-17	-0.350198599	0.726207736	C3-DC (C4-OH)	Acylcarnitines	Relative Quantitative
1	1-Met-His	0.212772819	-1.89E-17	0.346097216	0.729287501	1-Met-His	Aminoacids Related	Quantitative with Restrictions
81	Cer(d18:2/24:1)	0.211224855	-3.47E-17	0.343579291	0.731180405	Cer(d18:2/24:1)	Ceramides	Relative Quantitative
336	TG(16:1_34:1)	-0.205797341	-1.33E-16	-0.334750873	0.73783023	TG(16:1_34:1)	Triacylglycerols	Relative Quantitative
503	Thr	-0.198170659	-8.33E-18	-0.322345276	0.747207652	Thr	Aminoacids	Quantitative
100	DG(18:1_18:2)	-0.191336176	-3.61E-17	-0.311228276	0.755642989	DG(18:1_18:2)	Diacylglycerols	Relative Quantitative
358	TG(17:1_38:5)	0.18516402	2.22E-17	0.30118862	0.763286015	TG(17:1_38:5)	Triacylglycerols	Relative Quantitative
142	HexCer(d18:1/16:0)	-0.184563699	1.22E-16	-0.300212135	0.764030644	HexCer(d18:1/16:0)	Glycosylceramides	Relative Quantitative
247	PC ae C40:5	0.176935773	-5.00E-17	0.287804517	0.773510997	PC ae C40:5	Glycerophospholipids	Relative Quantitative
263	Ser	-0.170217398	2.15E-17	-0.276876379	0.781889056	Ser	Aminoacids	Quantitative
282	Suc	0.170146473	-2.14E-16	0.276761011	0.78197764	Suc	Carboxylic Acids	Quantitative with Restrictions
189	PC aa C32:0	-0.165434045	1.11E-17	-0.269095755	0.787869603	PC aa C32:0	Glycerophospholipids	Relative Quantitative
201	PC aa C36:4	0.160331476	5.55E-18	0.260795894	0.794263073	PC aa C36:4	Glycerophospholipids	Relative Quantitative
64	Cer(d18:1/16:0)	0.157993713	-8.33E-18	0.256993277	0.797196921	Cer(d18:1/16:0)	Ceramides	Relative Quantitative
80	Cer(d18:2/24:0)	0.155877707	1.67E-17	0.253551373	0.799854943	Cer(d18:2/24:0)	Ceramides	Relative Quantitative
4	3-Met-His	0.155381875	-8.60E-17	0.252744851	0.800478119	3-Met-His	Aminoacids Related	Quantitative with Restrictions
231	PC ae C36:1	-0.148863634	-6.11E-17	-0.242142251	0.808682111	PC ae C36:1	Glycerophospholipids	Relative Quantitative
113	EPA	-0.144253494	-2.22E-17	-0.234643377	0.814497314	EPA	Fatty Acids	Quantitative with Restrictions
206	PC aa C38:3	0.143146463	-2.00E-16	0.232842675	0.815895253	PC aa C38:3	Glycerophospholipids	Relative Quantitative
272	SM C24:1	-0.136957482	9.32E-18	-0.222775651	0.823721271	SM C24:1	Sphingolipids	Relative Quantitative
117	FA(20:2)	-0.132287764	-1.97E-16	-0.215179867	0.829637842	FA(20:2)	Fatty Acids	Relative Quantitative
265	SM C16:0	0.129831746	-1.67E-17	0.211184897	0.832753543	SM C16:0	Sphingolipids	Relative Quantitative
380	TG(18:1_30:1)	0.127860857	-3.89E-17	0.207979039	0.835255714	TG(18:1_30:1)	Triacylglycerols	Relative Quantitative
148	HexCer(d18:1/24:1)	-0.126405303	-1.19E-16	-0.205611429	0.837104707	HexCer(d18:1/24:1)	Glycosylceramides	Relative Quantitative
31	C18:1	-0.124114509	-2.22E-17	-0.201885213	0.840016527	C18:1	Acylcarnitines	Relative Quantitative
286	TCDCA	0.12126606	0	0.197251913	0.843640233	TCDCA	Bile Acids	Quantitative with Restrictions
253	PC ae C44:4	0.120982912	-2.22E-17	0.196791345	0.844000627	PC ae C44:4	Glycerophospholipids	Relative Quantitative
493	TG(22:5_32:0)	0.119786731	-1.17E-16	0.194845631	0.8455235	TG(22:5_32:0)	Triacylglycerols	Relative Quantitative
424	TG(18:2_36:0)	-0.118673766	-6.11E-17	-0.193035277	0.846940949	TG(18:2_36:0)	Triacylglycerols	Relative Quantitative
335	TG(16:1_34:0)	-0.116425515	-2.50E-17	-0.189378262	0.849805781	TG(16:1_34:0)	Triacylglycerols	Relative Quantitative
453	TG(20:1_34:1)	0.115934967	-3.47E-18	0.188580334	0.850431126	TG(20:1_34:1)	Triacylglycerols	Relative Quantitative
235	PC ae C36:5	0.112291177	4.16E-17	0.182653329	0.855079112	PC ae C36:5	Glycerophospholipids	Relative Quantitative
61	Cer(d18:0/24:0)	-0.111928829	2.22E-17	-0.182063932	0.855541599	Cer(d18:0/24:0)	Dihydroceramides	Relative Quantitative
289	TG(14:0_34:0)	-0.110445682	1.11E-17	-0.179651439	0.85743514	TG(14:0_34:0)	Triacylglycerols	Relative Quantitative
129	Hex2Cer(d18:1/20:0)	0.106452828	-1.67E-17	0.173156645	0.862536891	Hex2Cer(d18:1/20:0)	Glycosylceramides	Relative Quantitative
130	Hex2Cer(d18:1/22:0)	0.104233941	-3.75E-17	0.169547392	0.865374504	Hex2Cer(d18:1/22:0)	Glycosylceramides	Relative Quantitative
70	Cer(d18:1/24:0)	0.102520038	8.88E-17	0.16675955	0.867567511	Cer(d18:1/24:0)	Ceramides	Relative Quantitative
141	HexCer(d16:1/24:0)	-0.098446814	2.22E-17	-0.160134026	0.872783425	HexCer(d16:1/24:0)	Glycosylceramides	Not Validated
105	DG(18:1_20:3)	0.095780054	4.44E-17	0.155796262	0.876201324	DG(18:1_20:3)	Diacylglycerols	Not Validated
197	PC aa C36:0	-0.094462907	8.05E-17	-0.153653785	0.877890325	PC aa C36:0	Glycerophospholipids	Relative Quantitative
353	TG(17:1_34:1)	-0.091901352	-5.55E-18	-0.149487148	0.881176638	TG(17:1_34:1)	Triacylglycerols	Relative Quantitative
161	Kynurenine	0.089493448	-1.11E-17	0.145570442	0.884267694	Kynurenine	Aminoacids Related	Quantitative
209	PC aa C38:6	-0.088137143	1.73E-16	-0.143364269	0.88600958	PC aa C38:6	Glycerophospholipids	Relative Quantitative
140	HexCer(d16:1/22:0)	-0.084418333	0	-0.137315237	0.890788403	HexCer(d16:1/22:0)	Glycosylceramides	Not Validated
476	TG(20:4_34:1)	-0.084153641	1.15E-16	-0.136884687	0.891128697	TG(20:4_34:1)	Triacylglycerols	Relative Quantitative
86	Cys	-0.084086168	-5.97E-17	-0.136774936	0.891215444	Cys	Aminoacids	Quantitative with Restrictions
226	PC ae C34:0	-0.083087272	5.79E-17	-0.135150127	0.892499845	PC ae C34:0	Glycerophospholipids	Relative Quantitative
71	Cer(d18:1/24:1)	0.081725069	7.08E-17	0.132934361	0.894251848	Cer(d18:1/24:1)	Ceramides	Relative Quantitative
251	PC ae C42:3	-0.080401804	1.75E-16	-0.130781933	0.895954263	PC ae C42:3	Glycerophospholipids	Relative Quantitative
425	TG(18:2_36:1)	-0.07947747	7.08E-17	-0.129278408	0.897143729	TG(18:2_36:1)	Triacylglycerols	Relative Quantitative
137	Hex3Cer(d18:1_22:0)	0.07759974	-3.05E-17	0.126224083	0.899560768	Hex3Cer(d18:1_22:0)	Glycosylceramides	Relative Quantitative
190	PC aa C32:1	0.074038905	1.67E-17	0.120432013	0.904146864	PC aa C32:1	Glycerophospholipids	Relative Quantitative
219	PC aa C42:5	0.070047986	1.22E-16	0.113940366	0.909290673	PC aa C42:5	Glycerophospholipids	Relative Quantitative
82	Choline	0.068712544	-2.78E-18	0.111768131	0.911012755	Choline	Vitamins & Cofactors	Quantitative with Restrictions
187	PC aa C30:0	-0.066755249	1.55E-16	-0.108584386	0.913537485	PC aa C30:0	Glycerophospholipids	Relative Quantitative
54	CE(18:3)	0.066702086	6.66E-17	0.10849791	0.913606073	CE(18:3)	Cholesterol Esters	Relative Quantitative
331	TG(16:1_28:0)	0.065796653	2.22E-17	0.107025129	0.914774306	TG(16:1_28:0)	Triacylglycerols	Relative Quantitative
452	TG(20:1_34:0)	0.061327921	0	0.099756269	0.920542728	TG(20:1_34:0)	Triacylglycerols	Relative Quantitative
287	TDCA	-0.060919771	-9.71E-18	-0.099092372	0.921069797	TDCA	Bile Acids	Quantitative with Restrictions
122	Glu	-0.058494004	8.95E-17	-0.095146608	0.92420305	Glu	Aminoacids	Quantitative
88	DCA	-0.057998844	0	-0.094341179	0.924842772	DCA	Bile Acids	Quantitative with Restrictions
120	GCA	-0.055752676	5.27E-17	-0.090687552	0.927745314	GCA	Bile Acids	Quantitative with Restrictions
48	CA	-0.054513846	-6.74E-17	-0.088672465	0.929346568	CA	Bile Acids	Quantitative with Restrictions
497	TG(22:5_34:3)	-0.053600703	-1.53E-17	-0.087187142	0.930527038	TG(22:5_34:3)	Triacylglycerols	Relative Quantitative
274	SM C26:1	-0.053030109	8.60E-17	-0.086259011	0.931264754	SM C26:1	Sphingolipids	Relative Quantitative
116	FA(20:1)	0.048458071	-4.44E-17	0.078822115	0.937177979	FA(20:1)	Fatty Acids	Relative Quantitative
157	Hypoxanthine	-0.047990205	9.99E-17	-0.078061082	0.937783293	Hypoxanthine	Nucleobases Related	Quantitative with Restrictions
59	CE(22:6)	0.045889768	-5.27E-17	0.0746445	0.940501226	CE(22:6)	Cholesterol Esters	Relative Quantitative
372	TG(18:0_36:3)	-0.043356894	-5.27E-17	-0.070524517	0.943779644	TG(18:0_36:3)	Triacylglycerols	Relative Quantitative
227	PC ae C34:1	0.04217577	1.17E-16	0.068603295	0.945308758	PC ae C34:1	Glycerophospholipids	Relative Quantitative
51	CE(15:1)	0.041792495	6.66E-17	0.067979859	0.945804998	CE(15:1)	Cholesterol Esters	Not Validated
281	Spermine	0.040100158	-7.77E-17	0.065227096	0.947996384	Spermine	Biogenic Amines	Quantitative
84	Cortisol	-0.039997318	2.22E-17	-0.065059815	0.948129563	Cortisol	Hormones	Quantitative with Restrictions
448	TG(20:0_32:3)	-0.038932653	2.78E-18	-0.063328027	0.949508401	TG(20:0_32:3)	Triacylglycerols	Relative Quantitative
199	PC aa C36:2	-0.029546594	-1.06E-16	-0.048060621	0.961670282	PC aa C36:2	Glycerophospholipids	Relative Quantitative
152	HexCer(d18:2/22:0)	0.029163023	-7.49E-17	0.047436704	0.962167498	HexCer(d18:2/22:0)	Glycosylceramides	Relative Quantitative
489	TG(22:1_32:5)	0.028731494	0	0.046734776	0.962726901	TG(22:1_32:5)	Triacylglycerols	Not Validated
360	TG(17:2_36:2)	-0.021554027	2.22E-17	-0.035059876	0.972033711	TG(17:2_36:2)	Triacylglycerols	Relative Quantitative
242	PC ae C38:6	-0.017019014	-9.44E-17	-0.027683203	0.977916174	PC ae C38:6	Glycerophospholipids	Relative Quantitative
240	PC ae C38:4	0.016715563	5.13E-17	0.02718961	0.978309833	PC ae C38:4	Glycerophospholipids	Relative Quantitative
184	PC aa C24:0	0.015175128	-4.77E-16	0.02468393	0.98030828	PC aa C24:0	Glycerophospholipids	Relative Quantitative
23	C14	-0.014706059	0	-0.023920941	0.98091684	C14	Acylcarnitines	Quantitative
480	TG(20:4_36:2)	0.011941156	1.07E-16	0.019423537	0.984504184	TG(20:4_36:2)	Triacylglycerols	Relative Quantitative
183	PAG	-0.008448376	-4.77E-17	-0.013742166	0.989036355	PAG	Aminoacids Related	Quantitative with Restrictions
249	PC ae C42:1	0.007693232	3.89E-17	0.012513846	0.990016268	PC ae C42:1	Glycerophospholipids	Relative Quantitative
145	HexCer(d18:1/22:0)	0.005652012	-2.22E-17	0.009193588	0.992665131	HexCer(d18:1/22:0)	Glycosylceramides	Relative Quantitative
8	Ala	0.003907984	-4.72E-17	0.006356744	0.994928397	Ala	Aminoacids	Quantitative
248	PC ae C40:6	0.003407291	-9.71E-17	0.005542315	0.995578166	PC ae C40:6	Glycerophospholipids	Relative Quantitative
382	TG(18:1_31:0)	0.00242216	0	0.003939897	0.996856618	TG(18:1_31:0)	Triacylglycerols	Relative Quantitative
204	PC aa C38:0	-0.001608818	-7.77E-17	-0.00261691	0.997912138	PC aa C38:0	Glycerophospholipids	Relative Quantitative
245	PC ae C40:3	0.0012988	-2.78E-17	0.002112635	0.998314466	PC ae C40:3	Glycerophospholipids	Relative Quantitative
66	Cer(d18:1/20:0)	-0.000418536	1.11E-17	-0.000680792	0.99945684	Cer(d18:1/20:0)	Ceramides	Relative Quantitative
