# Supplementary material for: Altered acetyl-CoA metabolism presents a new potential immunotherapy target in the obese lung microenvironment
Source: Cancer Metab. 2022 Oct 26;10:17. doi: 10.1186/s40170-022-00292-x (PMC9598035; doi:10.1186/s40170-022-00292-x)
Supplement: Supplementary file 1 — Additional file 1: Table S1 and S2. Cancer metabolism. [file 40170_2022_292_MOESM1_ESM.zip › CancerAndMetabolismSuppTable2.xlsx]

## Sheet: Sheet1
Supplemental Table X
Name	F/R	Sequence (5' -> 3')
RPL13A	Forward Primer	AGCCTACCAGAAAGTTTGCTTAC
	Reverse Primer	GCTTCTTCTTCCGATAGTGCATC
NRP1	Forward Primer	GACAAATGTGGCGGGACCATA
	Reverse Primer	TGGATTAGCCATTCACACTTCTC
TGFB 1	Forward Primer	CTCCCGTGGCTTCTAGTGC
	Reverse Primer	GCCTTAGTTTGGACAGGATCTG
PD1	Forward Primer	ACCCTGGTCATTCACTTGGG
	Reverse Primer	CATTTGCTCCCTCTGACACTG
FoxP3:	Forward Primer	CCCATCCCCAGGAGTCTTG
	Reverse Primer	ACCATGACTAGGGGCACTGTA
LAG3	Forward Primer	CTGGGACTGCTTTGGGAAG
	Reverse Primer	GGTTGATGTTGCCAGATAACCC
IL-10	Forward Primer	GCTCTTACTGACTGGCATGAG
	Reverse Primer	CGCAGCTCTAGGAGCATGTG
CTLA-4	Forward Primer	TTTTGTAGCCCTGCTCACTCT
	Reverse Primer	CTGAAGGTTGGGTCACCTGTA
IL-2	Forward Primer	TGAGCAGGATGGAGAATTACAGG
	Reverse Primer	GTCCAAGTTCATCTTCTAGGCAC
IFNy	Forward Primer	ATGAACGCTACACACTGCATC
	Reverse Primer	CCATCCTTTTGCCAGTTCCTC
ACACa	Forward Primer	GATGAACCATCTCCGTTGGC
	Reverse Primer	GACCCAATTATGAATCGGGAGTG
FASN	Forward Primer	GGAGGTGGTGATAGCCGGTAT
	Reverse Primer	TGGGTAATCCATAGAGCCCAG
PDH	Forward Primer	AGGGGCACCCAAGTACATC
	Reverse Primer	TGCCGGAGGAAAGTGAATGAC
SAT1	Forward Primer	GAGAACACCCCTTCTACCACT
	Reverse Primer	GCCTCTGTAATCACTCATCACGA
ACSS1	Forward Primer	GTTTGGGACACTCCTTACCATAC
	Reverse Primer	AGGCAGTTGACAGACACATTC
SIRT1	Forward Primer	GCTGACGACTTCGACGACG
	Reverse Primer	TCGGTCAACAGGAGGTTGTCT
ACLY	Forward Primer	ACCCTTTCACTGGGGATCACA
	Reverse Primer	GACAGGGATCAGGATTTCCTTG
P300	Forward Primer	TTCAGCCAAGCGGCCTAAA
	Reverse Primer	CGCCACCATTGGTTAGTCCC
Acvr1c	Forward Primer	GTCTGGCTCACCTGCACAT
	Reverse Primer	CAGCTATGGCACAAGTGTCAC
